# Supplementary material for: White Organic Light-Emitting Diodes from Single-Component Nonconjugated Polymers by Combining Monomer Emission with Electromer Emission
Source: Molecules. 2025 Dec 26;31(1):101. doi: 10.3390/molecules31010101 (PMC12786945; doi:10.3390/molecules31010101)
Supplement: Supplementary file 1 [file molecules-31-00101-s001.zip]

Archive with 1 entries (1 files):
- molecules-4039924-supplementary.pdf
